# Supplementary material for: Comorbidity prevalence among cancer patients: a population-based cohort study of four cancers
Source: BMC Cancer. 2020 Jan 28;20:2. doi: 10.1186/s12885-019-6472-9 (PMC6986047; doi:10.1186/s12885-019-6472-9)
Supplement: Supplementary file 1 — Additional file 1. Definition of the fourteen conditions, according to ICD-10 code classification. Table of the fourteen conditions and the ICD-10 code groupings used to define them. [file 12885_2019_6472_MOESM1_ESM.xlsx]

## Sheet: Supplementary Table 1
Additional file 1: Definition of the fourteen conditions, according to ICD-10 code classification
Condition	ICD-10 codes
Liver disease	B18, I850, I859, I864, I982, K700, K701, K702, K703, K704, K709, K711, K713, K714, K715, K717, K721, K729, K73, K74, K760, K762, K763, K764, K765, K766, K767, K768, K769, Z944
Previous malignancy	CXX, excluding related same site malignancy
Diabetes	E100, E101, E102, E103, E104, E105, E106, E107, E108, E109, E110, E111, E112, E113, E114, E115, E116, E117, E118, E119, E120, E121, E126, E128, E129, E130, E131, E136, E138, E139, E140, E141, E146, E148, E149, E122, E123, E124, E125, E127, E132, E133, E134, E135, E137, E142, E143, E144, E145, E147
Obesity	E66
Dementia	F00, F01, F02, F03, F051, G311, G30
Hemiplegia or paraplegia	G041, G114, G801, G802, G81, G82, G830, G831, G832, G833, G834, G839
Cerebrovascular disease	G45, G46, H340, I60, I61, I62, I63, I64, I65, I66, I67, I68, I69
Hypertension	I10, I119, I129, I139
Renal disease	I120, I131, N032, N033, N034, N035, N036, N037, N052, N053, N054, N055, N056, N057, N18, N19, N250, Z490, Z491, Z492, Z940, Z992
Myocardial infarction	I21, I22, I252
Chronic obstructive pulmonary disease	I278, I279, J40, J41, J42, J43, J44, J45, J46, J47, J60, J61, J62, J63, J64, J65, J66, J67, J684, J701, J703
Congestive heart failure	I43, I50, I099, I110, I130, I132, I255, I420, I425, I426, I427, I428, I429, P290
Peripheral vascular disease	I70, I71, I731, I738, I739, I771, I790, I792, K551, K558, K559, Z958, Z959
Rheumatological conditions	M05, M06, M315, M32, M33, M34, M351, M353, M360
Abbreviations - ICD: International Classification of Diseases and Related Health Problems;
